# Supplementary material for: PhenoLink - a web-tool for linking phenotype to ~omics data for bacteria: application to gene-trait matching for Lactobacillus plantarum strains
Source: BMC Genomics. 2012 May 4;13:170. doi: 10.1186/1471-2164-13-170 (PMC3366882; doi:10.1186/1471-2164-13-170)
Supplement: Additional file 1 — Table of L. plantarum strains used in genotype-phenotype matching analysis [8]. [file 1471-2164-13-170-S1.XLS]

## Sheet: Sheet1
Order	NIZO id	Received as	Isolation source	Geographical origin
1.	NIZO1836	WCFS1	Human saliva	England
2.	NIZO2263	LP80	Silage	n.a.
3.	NIZO2814	Lp95	Wine red grapes	Italy
4.	CIP102359	CIP102359	Human spinal fluid	France
5.	NIZO2726a	ATCC8014	Maize ensilage	n.a.
6.	NIZO2891	LD3	Radish pickled	Vietnam
7.	NIZO2457	CHEO3	Pork pickled sour sausage	Vietnam
8.	NIZO2535	LD2	Orange fermented	Vietnam
9.	NIZO2830	BLL(EI31)	n.a.	n.a.
10.	NIZO2259	CIP104452	Human tooth abscess	France
11.	NIZO2831	CECT221(24Ab04)	Grass silage	United States
12.	NIZO2262a	LM3	Silage	n.a.
13.	NIZO2494	NCTH27	Pork pickled sour sausage	Vietnam
14.	NCDO1193	NCDO1193	Vegetables	n.a.
15.	NIZO2806	LMG9208	Sauerkraut	United Kingdom
16.	NIZO2896	ATCC14917	Cabbage pickled	Denmark
17.	NIZO2741	NOS140	Cabbage kimchi	Japan
18.	NIZO1837a	299	Human colon	United Kingdom
19.	NIZO2855	N58	Pork pickled sour sausage	Vietnam
20.	NIZO2877	X17	Hot dog	Vietnam
21.	NIZO2260	299v/DSM9843	Human intestine	United Kingdom
22.	NIZO2029	MLC43	Raw cheese with rennet	Italy
23.	NIZO2889	LAC7	Banana fermented	Vietnam
24.	NIZO2264	LP85-2	Silage	France
25.	NIZO2484	NCTH19-1	Pork pickled sour sausage	Vietnam
26.	NIZO2485	NCTH19-2	Pork pickled sour sausage	Vietnam
27.	NIZO2261	NC8	Grass silage	Sweden
28.	NIZO2802	KOG24	Cheese	Japan
29.	NIZO2801	KOG18	Turnip pickled	Japan
30.	NIZO3400	LMG18021	Milk	Senegal
31.	NIZO2753	Q2	Sourdough fermented	Italy
32.	NIZO1839	SF2A35B	Sour cassava	South America
33.	NIZO2258	CIP104451	Human urine	France
34.	NIZO2257	CIP104450	Human stool	France
35.	CIP104448	CIP104448	Human stool	France
36.	NIZO2897	DKO22	Sour cassava	Nigeria
37.	NIZO2766	H14	Sourdough fermented	Italy
38.	NIZO2757	H4	Sourdough fermented	Italy
39.	NIZO2776	CECT4645	Cheese	n.a.
40.	NIZO2256	CIP104441	Human stool	France
41.	NIZO1838	CIP104440	Human stool	France
42.	NIZO1840	NCIMB12120	Cereal fermented (Ogi)	Nigeria
a: These strains do not have API test measurements, hence were not used in genotype-phenotype association analysis for all sugars.
n.a.: not available.
