# Supplementary material for: PhenoLink - a web-tool for linking phenotype to ~omics data for bacteria: application to gene-trait matching for Lactobacillus plantarum strains
Source: BMC Genomics. 2012 May 4;13:170. doi: 10.1186/1471-2164-13-170 (PMC3366882; doi:10.1186/1471-2164-13-170)
Supplement: Additional file 2 — Table containing functional annotations of genes related to single or multiple phenotypes. [file 1471-2164-13-170-S2.XLS]

## Sheet: Sheet1
ORF id	Function	Main class	Figure id
lp_3549	transcription regulator, DeoR family	Regulatory functions	3. A
lp_3551	xylulose-5-phosphate phosphoketolase	Energy metabolism	3. A
lp_3552	unknown	Hypothetical proteins	3. A
lp_3553	arabinose O-acetyltransferase (putative)	Energy metabolism	3. A
lp_3554	L-Arabinose isomerase	Energy metabolism	3. A
lp_3555	L-ribulose 5-phosphate 4-epimerase	Energy metabolism	3. A
lp_3556	L-ribulokinase	Energy metabolism	3. A
lp_3557	MFS family transporter, carbohydrate, arabinose (promiscuous)	Transport and binding proteins	3. A
lp_3558	transcription regulator, GntR family	Regulatory functions	3. A
lp_3591	integral membrane protein	Transport and binding proteins	3. B
lp_3592	rhamnulose-1-phosphate aldolase	Energy metabolism	3. B
lp_3593	L-Rhamnose isomerase	Energy metabolism	3. B
lp_3594	L-Rhamnose mutarotase	Energy metabolism	3. B
lp_3595	rhamnulokinase	Energy metabolism	3. B
lp_3596	MFS family transporter, carbohydrate, beta-rhamnose	Transport and binding proteins	3. B
lp_3597	transcription regulator, AraC family, GlcNAc -like induced	Regulatory functions	3. B
lp_3598	transcription regulator, DeoR family	Regulatory functions	3. B
lp_3024	transcription regulator, LysR family	Regulatory functions	3. C
lp_3025	extracellular protein, membrane-anchored (putative)	Cell envelope	3. C
lp_3026	short-chain dehydrogenase/oxidoreductase	Energy metabolism	3. C
lp_3027	integral membrane protein, N-terminal fragment (pseudogene)	Hypothetical proteins	3. C
lp_3028	integral membrane protein, C-terminal fragment (pseudogene)	Hypothetical proteins	3. C
lp_3029	oxidoreductase	Energy metabolism	3. C
lp_3030	unknown	Hypothetical proteins	3. C
lp_3031	unknown	Hypothetical proteins	3. C
lp_3032	unknown	Hypothetical proteins	3. C
lp_3033	short-chain dehydrogenase/oxidoreductase	Energy metabolism	3. C
lp_3034	oxidoreductase	Energy metabolism	3. C
lp_3471	alpha-L-rhamnosidase	Central intermediary metabolism	4
lp_3472	MFS family transporter, disaccharride	Transport and binding proteins	4
lp_3473	alpha-L-rhamnosidase	Central intermediary metabolism	4
lp_3474	MFS family transporter, disaccharride	Transport and binding proteins	4
lp_3476	transcription regulator, AraC family, GlcNAc-like induced	Regulatory functions	4
lp_1197	polysaccharide biosynthesis protein, chain length regulator (putative)	Cell envelope	Additional Files 5 and 6
lp_1198	polysaccharide biosynthesis protein; regulator	Cell envelope	Additional Files 5 and 6
lp_1199	polysaccharide biosynthesis protein; phosphatase (putative)	Cell envelope	Additional Files 5 and 6
lp_1216	glycosyltransferase	Cell envelope	Additional Files 5 and 6
lp_1219	UDP-galactopyranose mutase	Purines, pyrimidines, nucleosides and nucleotides	Additional Files 5 and 6
lp_1220	polysaccharide biosynthesis protein (putative)	Cell envelope	Additional Files 5 and 6
lp_1221	polysaccharide biosynthesis protein (putative)	Cell envelope	Additional Files 5 and 6
lp_1222	polysaccharide polymerase	Cell envelope	Additional Files 5 and 6
lp_1224	polysaccharide biosynthesis protein (putative)	Cell envelope	Additional Files 5 and 6
lp_1225	polysaccharide biosynthesis protein (putative)	Cell envelope	Additional Files 5 and 6
lp_1226	O-acetyltransferase	Cell envelope	Additional Files 5 and 6
lp_1227	glycosyltransferase	Cell envelope	Additional Files 5 and 6
