# Supplementary material for: PhenoLink - a web-tool for linking phenotype to ~omics data for bacteria: application to gene-trait matching for Lactobacillus plantarum strains
Source: BMC Genomics. 2012 May 4;13:170. doi: 10.1186/1471-2164-13-170 (PMC3366882; doi:10.1186/1471-2164-13-170)
Supplement: Additional file 5 — Table containing significantly attenuated genes during experimental meningitis [14], which were used to test performance of PhenoLink. [file 1471-2164-13-170-S5.XLS]

## Sheet: Sheet1
Significantly attenuated genes (test set)	Genes of test set identified by PhenoLink	Neighbouring gene identified by PhenoLink
SP_0019	SP_0019	Not found
SP_0042	Not found	SP_0043*
SP_0151	SP_0151	SP_0152*-SP_0154
SP_0416	SP_0416	Not found
SP_0749	SP_0749	SP_0748*, SP_0752
SP_1068	Not found	SP_1070
SP_1297	SP_1297	SP_1295-SP_1299
SP_2021	SP_2021	SP_2023*
SP_2206	SP_2206	Not found
SP_1944	Not found	SP_1945*
* In the same operon.
