# Supplementary material for: PhenoLink - a web-tool for linking phenotype to ~omics data for bacteria: application to gene-trait matching for Lactobacillus plantarum strains
Source: BMC Genomics. 2012 May 4;13:170. doi: 10.1186/1471-2164-13-170 (PMC3366882; doi:10.1186/1471-2164-13-170)
Supplement: Additional file 9 — Table of L. plantarum strains ordered by nitrogen dioxide production levels. [file 1471-2164-13-170-S9.XLS]

## Sheet: Sheet1
NIZO id	NO2 production	Genes present on arrayb
CIP104448	No (-)	28
NCDO1193	No (-)	0
NIZO1837	No (-)	0
NIZO1838	No (-)	0
NIZO1839	No (-)	1 (lp_1473)
NIZO1840	No (-)	0
NIZO2029	No (-)	0
NIZO2256	No (-)	0
NIZO2257	No (-)	0
NIZO2258	No (-)	0
NIZO2259	No (-)	0
NIZO2260	No (-)	0
NIZO2261	No (-)	0
NIZO2262	No (-)	0
NIZO2263	No (-)	0
NIZO2457	No (-)	0
NIZO2484	No (-)	28
NIZO2485	No (-)	28
NIZO2494	No (-)	0
NIZO2535	No (-)	28
NIZO2741	No (-)	0
NIZO2753	No (-)	0
NIZO2757	No (-)	0
NIZO2766	No (-)	0
NIZO2776	No (-)	28
NIZO2801	No (-)	0
NIZO2802	No (-)	28
NIZO2806	No (-)	0
NIZO2814	No (-)	0
NIZO2855	No (-)	0
NIZO2877	No (-)	0
NIZO2889	No (-)	0
NIZO2891	No (-)	28
NIZO2896	No (-)	0
NIZO2897	No (-)	0
NIZO3400	No (-)	0
NIZO2726	Yes (++)a	28
NIZO2831	Yes (++)	28
NIZO2830	Yes (+++)	28
NIZO1836	Yes (++++)	28
NIZO2264	Yes (++++)	28
CIP102359	Yes (++++)	28
a: Different nitrogen dioxide (NO2) production levels are shown with increased number of plus signs. All strains that produce NO2 regardless of the production level are categorized as NO2 producing strains (“Yes”).
b: It was experimentally validated there are 28 genes that are related to nitrogen-dioxide production and numbers in this column show how many of these genes are present in the corresponding strain based on CGH data (see Supplementary Fig. 2 and Supplementary Table 4).
